# Supplementary material for: Improved identification of conserved cassette exons using Bayesian networks
Source: BMC Bioinformatics. 2008 Nov 12;9:477. doi: 10.1186/1471-2105-9-477 (PMC2621368; doi:10.1186/1471-2105-9-477)
Supplement: Additional file 1 — The top false positives in the datasets D1 and D2. Results of investigating the top false positives (P(ACE) = 0.7) in the datasets D1 and D2, using the UCSC genome browser (human genome build hg18, mouse genome build mm9). [file 1471-2105-9-477-S1.xls]

## Sheet: SupplTable_1
Supplementary table 1 - Information from the UCSC genome browser regarding possible alternative splicing in the false positives with P(ACE) ≥ 0.7 in the dataset D1 (HS : Human, MM : Mouse, ACEScan +ve - present on the ACEScan prediction track).
Sample #	Label	P(ACE)	Gene	Refseq	Genomic Location	Skipped in HS?	Skipped in MM?	Other AS in HS?	Other AS in MM?	“Proven” ACE?	“Proven Non-Constitutive”?	ACEScan +ve?	Comments
1561	Constitutive	0.996	RAPGEF4	NM_007023	chr2:173,633,734-173,533,787	Yes	Yes	No	No	Yes	Yes	No
1567	Constitutive	0.97	RAPGEF4	NM_007023	chr2:173,563,784-173,563,899	No	No	No	No	No	No	Yes	Low coverage.Excellent conservation everywhere, esp. upstream – over 200 bp!
1051	Constitutive	0.968	RPS6KB1	NM_003161	chr17:55,363,696-55,363,936	No	No	No	Yes	No	Yes	Yes
1576	Constitutive	0.93	RAPGEF4	NM_007023	chr2:173,609,602-173,609,666	No	No	Yes (AD, alternative termination?)	No	No	Open	Yes	Evidence of ES in Orangutan
1748	Constitutive	0.92	GPR64	NM_005756	ChrX:18,951,910-18,952,020	Yes	No	No	No	No	Yes	Yes	Low coverage
1292	Constitutive	0.85	TRHDE	NM_013381	chr12:71,248,615-71,248,703	No	No	Possible AA	No	No	No	No	Low coverage
1255	Constitutive	0.81	NR2E1	NM_003269	chr6:108,608,159-108,608,353	No	No	No	No	No	No	Yes	Low coverage
926	Constitutive	0.8	TMEFF1	NM_003692	chr9:102,315,362-102,315,467	No	No	No	No	No	No	No
339	Constitutive	0.77	SLC30A7	NM_133496	chr1:101,134,629-101,134,877	No	No	No	No	No	No	No
1806	Constitutive	0.753	SEMA6C	NM_030913	chr1:149,378,638-149,378,901	No	Yes	No	No	No	Yes	No
1396	Constitutive	0.735	AMELX	NM_001142	chrX:11,224,820-11,224,867	Yes	Yes	No	No	Yes	Yes	Yes	CCDS support in HS, MGC in MM
1157	Constitutive	0.73	STYX	NM_145251	chr14:52,281,320-52,281,352	Possibly (1 EST)	No	No	No	No	No	No
624	Constitutive	0.705	PLSCR4	NM_020353	chr3:147,401,425-147,401,647	Yes	No	No	No	No	Yes	No
1973	Constitutive	0.69	UBXD8	NM_014613	chr5:175,851,801-175,851,939	No	Yes	No	Possible AA	No	Yes	No
AA: Alternative Acceptors; AD: Alternative Donors; IR: Inton Retention; ME: Mutually Exclusive. The tracks inspected included "RefSeq", "Known Genes", Known Alt", "CCDS", "MGC", "AceView", "ACEScan", and "SIB alternative splicing".

## Sheet: SupplTable_2
Supplementary table 2 - Information from the UCSC genome browser regarding possible alternative splicing in the false positives with P(ACE) ≥ 0.7 in the dataset D2 (HS : Human, MM : Mouse, ACEScan +ve - present on the ACEScan prediction track).
Sample #	Label	P(ACE)	Gene	Refseq	Genomic Location	Skipped in HS?	Skipped in MM?	Other AS in HS?	Other AS in MM?	“Proven” ACE?	“Proven Non-Constitutive”?	ACEScan +ve?	Comments
1235	Constitutive	0.996	SNX2	NM_003100	chr5:122,180,427-122,180,740	No	Possibly (ACEview)	No	No	No	Yes	Yes
919	Constitutive	0.996	ACSL6	NM_001009185	chr5:131,338,485-131,338,562	Yes	Yes	No	No	Yes	Yes	No	Is in fact a case of conserved ME; Refseq support for ES
3136	Constitutive	0.982	RNF111	NM_017610	chr15:57,163,593-57,163,745	No	No	Yes (AA)	Yes (AltPromoter, Bleeding)	No	Yes	No	AA at 27 bp, strong conservation in upstream flank, but not in downstream
5049	Constitutive	0.952	CUTL1	NM_181552	chr7:101,628,802-101,628,867	Yes	Yes	No	No	Yes	Yes	Yes	CCDS and Refseq support for ES
4623	Constitutive	0.945	ZMYM3	NM_201599	chrX:70,385,594-70,385,744	Possibly (SIB track only)	Possibly (ACEview)	No	Yes (IR)	No	Yes	No
421	Constitutive	0.937	PUM2	NM_015317	chr2:20,374,639-20,375,005	Yes	Possibly (ACEview)	No	No	No	Yes	No
581	Constitutive	0.915	VAV3	NM_001079874	chr1:107,946,542-107,946,629	No	No	No	No	No	No	No
855	Constitutive	0.914	COL5A1	NM_000093	chr9:136,861,643-136,861,711	Yes	Yes	Yes (IR)	No	Yes	Yes	Yes (sort of)	The ACEScan +ve is actually the composite of this exon, the downstream intron and the next exon
1862	Constitutive	0.889	TLN1	NM_006289	chr9:35,712,790-35,712,984	Possibly (ACEview)	No	No	No	No	No	No
1129	Constitutive	0.631	OGT	NM_181673	chrX:70,684,482-70,684,598	Possibly (1 EST)	Possibly (1 EST)	Yes (Bleeding)Yes (Bleeding)	Yes (Bleeding)Yes (Bleeding)	No	Yes	No	Both ACEview and SIB support ES in HS
3914	Constitutive	0.75	ZMYM3	NM_201599	chrX:70,386,036-70,386,254	Possibly (SIB track only)	No	Yes (AD)	Yes (AD,IR)	No	Yes	Yes
3406	Constitutive	0.737	PDK3	NM_005391	chrX:24,454,236-24,454,312	Possibly (antisense?)	No	No	Yes (AD)	No	Yes	No	EST for skipping in HS is “antisense to gene” - does that make sense, or must it be another gene?
3717	Constitutive	0.728	MCF2	NM_001099855	chrX:138,541,190-138,541,318	Yes	No	No	No	No	Yes	Yes	Low coverage in mouse
AA: Alternative Acceptors; AD: Alternative Donors; IR: Inton Retention; ME: Mutually Exclusive. The tracks inspected included "RefSeq", "Known Genes", Known Alt", "CCDS", "MGC", "AceView", "ACEScan", and "SIB alternative splicing".
